# Supplementary material for: metaboprep: an R package for preanalysis data description and processing
Source: Bioinformatics. 2022 Feb 4;38(7):1980–7. doi: 10.1093/bioinformatics/btac059 (PMC8963298; doi:10.1093/bioinformatics/btac059)
Supplement: btac059_Supplementary_Data [file btac059_supplementary_data.zip]

Archive with 5 entries (4 files):
- btac059-suppl_data/
- btac059-suppl_data/Supplementary_Data_1.md
- btac059-suppl_data/Supplementary_Data_2.html
- btac059-suppl_data/Supplementary_Data_3.html
- btac059-suppl_data/Supplementary_Data_4.docx
